# Supplementary material for: Replication of central policy or local innovation: a study of the policy reinvention mechanism for sports policies for older adults in China’s provincial local governments
Source: Front Public Health. 2026 May 29;14:1820502. doi: 10.3389/fpubh.2026.1820502 (PMC13260497; doi:10.3389/fpubh.2026.1820502)
Supplement: Supplementary file 1 [file Table_1.XLSX]

## Sheet: 13th Five-Year Plan
city	y（policy reinvention coefficients）	a（per capita provincial-level sports fiscal expenditure）	b（Aging degree）	c（Public sports service resources）	d（Implementation motivation）	e（Policy adoption speed）	f（Horizontal pressure）
c1	0.592076	3.50604	13.564	1.784	0.0135391	0.468493	9.5
c2	0.800468	153.011	12.294	2.344	0.0109708	0.178082	3
c3	0.757091	6.42496	15.014	1.746	0.0206646	0.610959	14
c4	0.561388	4.98277	9.876	2.19	0.0308491	0.508676	4.66667
c5	0.851951	10.5084	11.214	1.694	0.0136986	0.563014	15.5
c7	0.645316	7.36233	10.356	1.608	0.0179908	0.552055	15
c8	0.619427	5.74489	10.8	1.25	0.0327052	0.520548	12
c9	0.729761	15.8916	8.88	3.692	0.026	0.410959	11
c10	0.847458	4.53708	12.616	1.856	0.0346597	0.482192	10
c11	0.605939	7.56337	13.164	1.336	0.009	0.227397	5
c12	0.376079	3.01415	11.554	1.724	0.028	0.320548	11
c13	0.835952	7.81539	12.896	1.8	0.0292688	0.308219	8.5
c14	0.636328	4.1591	12.928	1.668	0.0175883	0.690411	18.5
c15	0.833964	7.31805	14.668	2.652	0.0212691	0.267123	8
c16	0.589501	4.19002	10.226	1.76	0.0291466	0.380822	7
c17	0.716745	5.67785	13.098	1.666	0.025646	0.450685	11
c18	0.830579	9.4278	15.126	1.788	0.0163814	0.432877	12
c19	0.722107	12.4201	10.85	2.002	0.0195454	0.172603	2
c20	0.490071	14.1798	8.944	2.528	0.018548	1.03562	4
c21	0.863484	14.6302	8.058	1.982	0.0226525	0.0465753	1
c22	0.693168	5.8307	14.342	1.978	0.0185714	0.341096	9
c23	0.846411	104.204	15.196	2.15	0.0255306	0.147945	2
c24	0.68455	6.14295	10.41	1.832	0.0323042	0.330137	6.5
c25	0.805521	13.4432	11.66	1.484	0.0318218	0.332877	7.5
c26	0.768742	5.5239	15.11	1.202	0.012	0.213699	10
c27	0.742761	47.0015	12.066	2.194	0.0167603	0.673973	17
c28	0.579613	11.7376	7.498	1.82	0.0142963	1.19452	21
c29	0.589081	66.7177	5.632	1.51	0.008	0.315068	10
c30	0.580422	3.8435	9.384	1.546	0.013	0.794521	1
c31	0.756586	8.06278	12.994	2.13	0.0264265	0.273973	6

## Sheet: 14th Five-Year Plan
city	y	a	b	c	d	e	f
c1	0.710015	3.70052	15.695	2.73	0.014	2.69863	4
c2	0.888478	114.685	15.3075	2.9375	0.011	0.446575	3
c3	0.861517	7.91101	18.4575	2.58	0.00452528	0.241096	2
c4	0.721204	6.48119	12.3125	2.83	0.0178653	0.778995	9
c5	0.70943	12.3639	13.4375	2.31	0.0110973	0.89863	14
c6	0.603712	9.22343	9.7125	2.7325	0.0104167	0.605479	4
c7	0.677863	16.1768	13.3775	2.4925	0.0196393	0.835616	13
c8	0.884849	5.75131	12.48	2.3225	0.0143133	0.943836	4
c9	0.816606	13.5909	11.3725	4.0225	0.0262881	0.938356	15
c10	0.678022	6.28809	15.8325	2.74	0.0143606	0.436986	3
c12	0.741131	3.23203	14.91	2.545	0.0277882	0.586301	8
c14	0.700878	5.16545	16.1825	2.3725	0.0147868	1.75342	6
c15	0.776753	8.10503	18.035	4.0725	0.00985254	0.315068	8
c16	0.622316	4.61345	13.195	2.4775	0.010819	0.0520548	1
c17	0.613738	10.8125	18.135	2.425	0.00971975	0.50411	3.5
c19	0.912068	11.3401	14.8225	2.7225	0.0161198	0.669863	1
c20	0.599417	11.4329	10.3725	3.2775	0.019	0.531507	4
c21	0.576718	20.8235	9.8725	2.7725	0.0115509	0.512329	0
c22	0.835585	6.57261	16.9425	3.065	0.019	0.520548	9
c23	0.90427	77.8325	18.9825	2.55	0.0152465	0.0821918	3
c24	0.683698	7.22307	14.77	2.585	0.00745766	0.490411	5
c26	0.755468	7.11734	18.14	2.4425	0.0115952	1.87123	10.5
c27	0.915818	31.6719	17.18	2.7975	0.00456117	1.11507	12
c28	0.683478	10.4685	8.505	2.58	0.0330083	0.603653	6.5
c30	0.709096	4.89637	11.7475	2.5975	0.0132731	0.643836	11
c31	0.928174	12.565	15.0525	2.88	0.026	0.605479	6
